# Supplementary material for: Determinants of longitudinal changes of CD4 cell count and survival time to death of HIV/AIDS patients treated at Yabelo General Hospital, the case of pastoralist area: Using joint modelling approach
Source: PLoS One. 2024 Jun 24;19(6):e0305519. doi: 10.1371/journal.pone.0305519 (PMC11195975; doi:10.1371/journal.pone.0305519)
Supplement: S1 Data — (CSV) [file pone.0305519.s003.CSV]

ID	Gender	CD4	Age	Marital	Educa	WHO	Place	TB	Visit	Adher	Fun	Spec	FamHist	Opp	Relg	Time	Status
1	1	161	38	2	1	0	0	0	0	0	2	1	1	0	1	48.6	0
2	1	979	26	1	0	2	1	0	0	1	0	2	1	1	2	48.3	0
3	1	662	33	1	0	3	0	1	0	1	2	1	0	1	2	42.1	1
4	0	739	46	1	1	0	0	0	0	0	2	0	1	0	0	46.4	0
5	1	557	35	2	0	1	1	0	0	0	2	1	1	1	1	42.4	0
6	0	755	54	1	0	0	1	0	0	0	2	2	1	0	0	48.1	0
7	1	333	20	3	0	0	1	1	0	0	2	1	0	0	1	24.6	1
8	0	252	50	1	2	0	1	1	0	0	2	1	1	0	3	24	0
9	1	909	27	1	0	1	1	1	0	0	0	2	1	0	2	48.1	1
10	0	620	66	1	0	1	1	1	0	0	2	0	1	0	2	48	0
11	1	900	55	2	0	2	0	1	0	0	2	2	1	1	0	36.5	0
12	0	163	42	3	0	1	1	0	0	0	2	0	0	1	3	48.3	1
13	1	488	54	3	1	2	0	0	0	0	0	1	0	1	3	30.6	0
14	0	669	45	1	0	0	1	0	0	0	2	0	1	0	2	18.4	0
15	0	261	58	3	0	0	0	0	0	0	0	1	0	0	2	12.2	1
16	0	309	62	1	0	2	0	0	0	0	1	1	0	0	2	36.5	0
17	0	702	38	1	1	2	0	0	0	0	2	1	1	0	1	42.7	1
18	1	389	55	2	0	2	0	1	0	1	0	0	0	0	2	48	0
19	0	446	22	0	1	2	1	0	0	0	2	2	0	0	3	12.5	0
20	1	672	49	3	0	0	0	0	0	1	1	0	0	0	1	48.2	1
21	0	715	30	1	1	0	1	1	0	1	2	0	0	1	3	24.7	0
22	0	950	48	1	0	2	0	0	0	0	1	2	0	1	2	24.4	0
23	1	312	50	1	0	3	1	1	0	0	2	1	1	1	2	48.5	0
24	0	681	60	3	0	3	1	1	0	0	2	1	1	0	2	48.3	1
25	1	467	35	2	0	0	0	1	0	1	2	0	0	1	2	24.2	0
26	1	267	60	2	0	0	1	0	0	1	2	1	0	0	1	48.2	0
27	0	539	55	3	0	2	1	0	0	1	2	1	0	0	3	36.1	0
28	1	275	62	1	0	2	1	1	0	0	2	0	0	1	2	42	0
29	0	476	60	1	0	0	1	1	0	0	2	1	1	1	0	42.9	1
30	1	378	45	1	0	0	0	0	0	1	2	2	1	0	3	24.4	1
31	1	204	28	1	0	0	0	0	0	1	2	0	0	0	3	36.1	0
32	1	69	30	3	1	2	0	0	0	1	0	1	0	1	1	24.7	0
33	1	75	50	1	0	2	1	1	0	0	2	1	1	1	0	12.2	1
34	1	586	33	0	2	0	0	1	0	0	2	0	1	0	1	30.5	0
35	1	442	30	2	1	2	1	0	0	1	2	2	0	0	3	31	0
36	1	205	30	3	0	0	1	0	0	0	2	2	0	0	0	36.3	0
37	1	415	28	3	0	0	0	1	0	1	0	1	0	1	1	33.3	1
38	1	533	35	2	1	0	0	1	0	1	2	1	0	0	1	42.8	0
39	0	88	50	3	0	0	0	0	0	1	2	1	0	0	0	48.1	0
40	1	436	37	1	0	1	1	0	0	1	2	1	0	0	2	30.2	0
41	0	135	33	1	2	2	0	1	0	2	2	0	0	1	3	48.5	0
42	0	358	36	0	3	0	1	1	0	0	2	1	0	0	1	42.7	1
43	1	571	42	1	2	0	1	1	0	1	2	0	1	0	0	48.3	0
44	1	553	30	1	1	0	0	0	0	0	2	0	1	0	0	30.3	1
45	1	1038	30	3	2	0	0	0	0	0	2	1	1	0	1	48.5	0
46	1	995	40	1	0	1	0	0	0	0	2	1	0	0	0	48.3	0
47	0	308	45	1	1	0	0	0	0	1	2	0	0	1	1	48.1	0
48	1	1011	38	1	0	1	0	0	0	0	2	0	1	0	3	48.7	0
49	0	240	30	0	1	1	1	0	0	1	1	2	0	0	1	30.3	0
50	1	534	40	0	1	1	0	1	0	1	2	1	0	0	0	30.5	0
51	0	433	28	0	1	2	0	1	0	2	0	0	0	0	0	42.1	0
52	1	878	35	2	2	2	0	1	0	1	2	1	0	1	1	44.1	0
53	0	722	42	2	3	3	1	1	0	1	2	0	1	1	1	27.1	1
54	1	760	50	0	0	2	0	1	0	0	2	1	0	0	1	48.4	0
55	1	247	24	2	1	2	1	0	0	2	0	0	0	1	0	48.4	0
56	1	361	44	3	2	2	0	0	0	1	0	1	0	1	1	12.5	1
57	1	304	40	1	0	2	1	1	0	1	0	0	0	0	2	36.9	0
58	0	557	30	3	1	2	0	0	0	0	0	1	0	1	1	30.7	0
59	1	405	45	2	0	2	0	0	0	1	0	1	0	0	2	42.4	0
60	0	206	45	1	0	0	0	0	0	1	2	0	1	0	2	36.2	0
61	1	645	40	1	0	2	1	0	0	1	2	1	1	0	2	35.3	0
62	1	268	24	0	1	1	0	0	0	0	2	1	0	0	1	12.8	0
63	1	523	65	1	1	0	0	0	0	0	2	0	1	0	1	42.2	0
64	1	103	35	2	1	0	0	0	0	0	2	1	0	0	3	30.6	0
65	1	548	35	1	0	2	1	0	0	0	2	1	0	1	2	30.3	0
66	0	655	28	1	0	2	1	1	0	0	2	1	1	1	2	18.5	1
67	1	360	60	1	0	2	0	0	0	1	0	1	0	0	0	42.2	0
68	1	615	32	1	1	0	0	0	0	1	2	1	0	0	1	30.7	0
69	0	406	50	1	0	0	0	0	0	1	2	0	0	0	2	18.5	0
70	1	656	55	1	0	2	0	1	0	0	0	1	0	0	0	48.4	0
71	1	646	33	0	2	0	1	1	0	1	2	1	1	0	0	30.3	1
72	0	332	32	1	2	0	0	0	0	1	2	0	0	0	0	14.8	0
73	1	402	50	1	0	0	0	1	0	0	2	1	1	0	1	48.1	0
74	0	1001	55	0	2	1	0	0	0	0	2	1	0	1	1	48.1	0
75	0	548	70	3	0	2	0	1	0	0	2	1	0	1	1	12.5	1
76	1	446	35	1	0	0	1	1	0	0	2	0	0	0	3	36.3	0
77	1	966	29	0	1	0	0	0	0	0	2	1	0	0	0	36.1	0
78	1	152	35	1	0	0	0	0	0	0	2	0	0	0	1	43	0
79	1	561	45	3	0	2	0	0	0	0	2	1	0	0	3	36.1	0
80	1	194	50	1	0	2	1	0	0	1	2	1	0	0	2	36.3	0
81	0	293	49	1	0	0	1	1	0	0	2	2	0	0	1	36	1
82	1	489	30	1	1	2	0	0	0	1	1	1	0	1	2	48.6	0
83	0	288	35	0	1	2	0	0	0	0	0	2	0	0	0	30.8	0
84	0	123	60	1	0	2	0	0	0	1	2	1	0	0	2	42.7	0
85	1	698	30	1	1	1	1	0	0	0	2	1	0	0	1	48.7	0
86	1	485	49	3	1	2	0	0	0	0	1	2	0	0	1	42.1	0
87	0	345	43	1	1	3	1	1	0	0	2	1	1	0	1	15	1
88	1	487	27	1	1	0	1	0	0	1	2	1	0	0	0	37.2	0
89	0	285	60	1	0	0	0	0	0	1	2	0	1	0	2	28.1	0
90	1	477	25	3	1	2	0	0	0	1	0	1	0	1	1	27.8	0
91	1	685	60	2	0	0	0	0	0	0	2	1	0	0	2	41	0
92	1	1164	28	1	0	0	1	0	0	1	2	0	0	0	2	27.3	0
93	0	781	42	2	2	1	1	0	0	0	2	1	0	0	1	42.4	0
94	1	315	30	1	0	0	1	1	0	0	2	1	0	0	1	16.3	1
95	0	644	22	0	1	0	0	0	0	1	2	1	0	0	3	18.8	0
96	1	1114	35	2	0	2	0	0	0	0	2	2	0	1	0	25.3	0
97	1	643	24	1	3	0	0	0	0	0	2	1	0	0	3	13	0
98	1	730	50	0	0	3	1	0	0	2	0	1	0	0	2	48.4	0
99	0	390	34	2	3	0	0	0	0	0	2	1	0	0	0	18.2	0
100	0	464	16	0	1	0	1	1	0	0	0	1	1	0	1	33	0
101	1	220	45	1	0	3	1	0	0	0	2	1	0	1	3	17.1	1
102	1	1122	55	2	0	0	0	1	0	0	2	2	0	0	3	22.8	0
103	0	644	52	2	1	0	1	1	0	0	2	1	0	0	3	48	0
104	0	441	57	1	3	3	1	0	0	1	2	0	0	0	3	14.7	0
105	0	585	30	1	2	2	0	0	0	1	2	1	0	1	3	42.3	0
106	1	417	36	2	0	2	0	0	0	1	2	1	1	1	2	39.5	0
107	1	185	49	3	3	0	1	0	0	0	2	1	0	0	1	42.5	0
108	0	358	55	1	0	1	0	0	0	0	2	0	0	0	2	44.1	0
109	1	281	33	1	1	0	0	0	0	0	2	2	0	0	1	48.3	0
110	1	47	25	2	1	0	1	1	0	2	2	0	0	0	3	15.1	1
111	0	997	32	3	1	1	1	0	0	1	2	1	0	1	3	29.1	0
112	1	747	50	2	2	0	0	0	0	0	2	1	0	0	0	26.2	0
113	1	739	27	2	1	0	0	0	0	1	2	1	0	0	3	28.2	0
114	0	638	35	1	0	2	0	0	0	0	0	1	1	0	1	14.7	1
115	1	650	38	1	0	2	0	1	0	1	0	1	0	1	0	25.6	0
116	1	558	28	2	1	0	1	0	0	0	2	0	0	0	1	15.1	0
117	0	368	50	1	0	0	1	0	0	0	2	1	0	1	1	37.8	1
118	0	610	33	0	0	0	0	0	0	0	2	1	0	1	2	32.5	0
119	1	854	76	2	0	0	0	0	0	0	2	1	0	0	2	13.4	0
120	0	397	42	1	0	0	0	0	0	0	2	1	0	0	2	37.6	0
121	0	314	72	1	3	0	0	0	0	0	2	1	1	1	3	43	1
122	1	689	30	2	0	0	0	0	0	0	2	1	0	1	2	48.7	0
123	0	112	58	0	0	0	0	1	0	0	2	1	1	1	3	32.1	1
124	1	335	60	3	0	0	0	0	0	0	2	1	0	0	1	30.1	0
125	1	625	55	2	0	0	0	0	0	0	2	1	0	0	3	30.7	0
126	1	221	55	1	0	0	0	0	0	1	2	1	0	0	3	47.6	0
127	1	449	20	1	1	0	0	1	0	0	2	1	1	0	1	48.4	0
128	1	144	40	1	0	0	0	1	0	1	2	0	1	0	3	23.5	1
129	1	690	50	2	0	2	0	0	0	2	2	0	1	0	1	45.7	0
130	1	438	36	3	1	0	0	0	0	0	2	1	0	0	1	38	0
131	0	490	35	1	1	0	1	0	0	1	1	0	0	1	1	17	1
132	0	613	50	1	1	2	1	0	0	0	0	1	0	1	1	37.2	0
133	1	370	43	1	0	0	1	0	0	2	2	2	1	0	2	18.1	1
134	0	320	57	1	1	0	1	0	0	0	2	1	1	0	2	43.2	0
135	0	115	40	1	0	0	1	1	0	0	2	1	0	0	2	48.4	0
136	1	579	35	1	0	0	1	0	0	1	2	1	1	0	2	37	0
137	1	395	32	2	0	2	0	0	0	0	2	1	1	0	1	40	1
138	1	1074	15	0	0	0	1	0	0	0	0	1	0	0	3	42.4	0
139	1	682	17	0	1	1	1	1	0	1	0	0	0	1	3	31.7	0
140	0	930	18	0	1	0	0	0	0	0	2	2	0	0	2	48.2	0
141	1	711	25	0	1	0	0	0	0	0	2	1	0	0	2	48.2	0
142	0	958	29	1	2	1	1	0	0	0	2	2	0	0	2	48.3	0
143	0	166	45	1	0	2	1	1	0	1	2	1	0	1	0	26.9	1
144	0	757	40	1	1	0	1	1	0	0	2	0	0	0	1	42.5	0
145	0	304	50	1	1	0	0	0	0	0	2	1	0	0	1	35.8	0
146	0	362	35	2	2	0	1	0	0	0	2	1	0	0	2	15.5	1
147	1	363	30	0	0	0	0	0	0	0	2	1	0	0	3	21.7	0
148	0	224	35	1	0	2	1	0	0	1	2	1	1	1	2	12.1	1
149	0	172	42	3	3	0	0	0	0	0	2	1	0	0	3	48.2	0
150	1	295	45	1	1	2	1	0	0	0	2	1	0	0	1	40.4	0
151	1	501	40	1	0	0	0	0	0	0	2	1	0	0	2	34.3	0
152	1	424	27	3	1	0	0	1	0	0	2	1	0	0	1	28.8	0
153	1	981	30	2	0	0	0	0	0	0	0	1	1	1	3	27.7	0
154	1	433	30	1	0	0	1	1	0	2	0	0	1	1	2	42	1
155	1	134	32	1	3	2	1	0	0	0	2	1	0	0	1	32.6	0
156	0	365	22	1	1	0	0	0	0	1	2	1	1	0	1	27	1
157	1	1167	45	2	0	0	1	0	0	0	2	1	0	0	2	36	0
158	1	520	37	2	1	2	0	0	0	0	2	0	1	0	3	39.3	0
159	1	578	70	2	0	0	0	0	0	0	2	1	0	0	2	29.7	0
160	1	411	30	1	1	0	1	0	0	0	2	1	0	0	1	43.5	0
161	0	293	50	1	0	0	0	1	0	2	2	0	0	0	3	17.1	1
162	1	738	48	1	0	0	1	0	0	0	2	1	0	0	2	12.2	0
163	1	878	38	3	0	0	0	1	0	0	2	1	1	0	1	42.9	0
164	1	952	20	3	1	2	0	1	0	0	1	1	1	1	2	14.3	1
165	0	393	50	1	0	2	1	0	0	1	1	1	0	0	3	40.5	0
166	0	1023	36	1	1	0	0	1	0	0	2	1	0	0	2	29.8	0
167	0	459	18	0	0	2	1	0	0	1	1	1	1	1	0	16.1	1
168	1	524	30	1	0	2	0	0	0	0	2	1	0	0	1	21.6	0
169	0	438	45	1	0	1	0	0	0	0	2	1	0	0	2	24.2	0
170	1	332	70	2	0	0	1	0	0	0	2	1	1	1	1	18.6	1
171	1	907	40	2	2	1	1	0	0	0	2	1	0	0	3	18.7	0
172	1	721	33	2	0	0	0	0	0	0	2	1	1	0	1	46.6	0
173	0	663	46	0	2	1	0	0	0	0	2	1	0	0	1	40	0
174	0	482	70	0	0	0	1	0	0	0	2	1	0	0	2	47.7	0
175	1	368	19	0	1	0	0	0	0	0	2	1	0	0	0	35.5	0
176	0	619	55	1	0	0	0	0	0	0	2	1	1	0	3	42.4	0
177	1	625	24	0	1	2	1	0	0	0	2	0	0	1	3	41.2	1
178	0	427	50	1	0	0	0	0	0	1	2	2	0	0	2	26.9	0
179	1	726	37	1	2	0	0	0	0	1	2	1	0	0	1	25.1	0
180	1	258	35	0	3	0	1	1	0	0	2	1	1	1	3	17.8	1
181	1	750	35	2	0	2	1	0	0	0	2	1	1	1	0	48.1	0
182	0	437	60	1	0	0	0	0	0	0	2	2	0	0	2	46.6	0
183	0	338	40	3	3	0	1	1	0	1	2	1	1	1	1	15.6	1
184	0	629	55	1	0	2	0	0	0	0	2	1	0	1	2	26.6	0
185	1	141	35	1	0	2	0	0	0	0	2	1	1	1	0	20.5	0
186	1	249	26	1	3	0	0	0	0	0	2	1	0	0	0	36.4	0
187	0	174	40	2	1	2	0	0	0	1	0	0	1	1	3	38.5	0
188	0	445	50	0	0	3	1	1	0	2	2	1	0	0	3	23.7	1
189	1	412	28	1	3	0	1	0	0	0	2	1	0	0	3	48	0
190	1	536	45	2	1	0	0	0	0	1	2	1	1	0	1	36.1	0
191	1	433	27	1	1	0	1	1	0	0	2	1	1	1	0	18.8	1
192	1	149	35	3	2	1	0	1	0	0	2	0	0	1	1	48.3	0
193	1	443	50	2	0	1	0	0	0	0	2	1	0	0	3	48.2	0
194	0	496	29	1	3	0	1	0	0	0	2	1	1	0	1	18.6	1
195	0	941	46	1	0	0	1	1	0	2	2	1	0	0	2	33.2	0
196	0	753	45	3	2	1	0	0	0	1	2	0	0	1	1	42.4	0
197	1	508	30	3	2	1	0	0	0	0	1	2	1	0	1	46.2	0
198	0	454	27	3	0	0	1	0	0	0	2	1	0	0	1	16.8	1
199	1	355	50	1	0	1	1	1	0	2	2	1	1	1	2	46	0
200	1	551	35	1	0	0	1	0	0	0	2	1	1	0	1	36.5	1
201	0	1006	53	1	2	0	0	0	0	1	1	1	0	0	1	46	0
202	1	138	58	2	0	0	0	1	0	2	1	1	0	1	1	29.4	0
203	0	375	30	1	0	0	0	0	0	0	0	0	1	0	1	48.4	0
204	0	363	25	1	2	0	1	1	0	0	2	1	1	1	1	18.6	1
205	1	811	35	1	1	0	0	0	0	0	1	1	1	0	1	32.2	0
206	0	155	25	0	3	2	1	0	0	2	0	2	1	0	0	17.8	1
207	0	646	43	1	0	1	1	1	0	1	2	2	0	1	2	38.2	0
208	0	248	23	0	1	2	0	1	0	2	2	1	1	1	3	39.2	0
209	1	683	57	1	0	0	0	0	0	1	0	1	1	0	1	25.1	1
210	1	458	27	3	1	0	0	0	0	1	2	1	1	0	1	48.7	0
211	1	213	40	1	0	1	0	0	0	0	2	1	0	0	0	12	1
212	1	303	35	1	0	2	0	0	0	1	0	0	1	1	3	48.1	0
213	1	667	37	1	3	0	0	0	0	1	1	1	1	0	1	42.9	0
214	0	234	33	1	3	0	0	0	0	0	2	1	0	0	3	42	0
215	1	435	43	3	0	0	0	0	0	0	2	1	1	0	1	42.5	0
216	1	449	25	2	0	0	0	0	0	0	2	1	0	0	3	19.2	0
217	0	229	29	0	1	2	1	0	0	0	0	1	0	0	0	17.7	1
218	0	390	43	3	0	0	0	0	0	0	2	1	0	0	3	34.7	0
219	1	124	45	3	0	0	0	0	0	0	2	1	0	0	1	41	0
220	1	599	35	0	2	0	0	0	0	0	2	1	1	0	3	41.6	0
221	1	240	28	1	2	0	0	0	0	0	2	1	0	0	1	37.2	0
222	0	408	50	1	0	0	0	0	0	1	2	1	1	1	1	33.6	1
223	1	262	21	0	1	0	0	0	0	0	2	1	0	0	1	18.8	0
224	0	590	36	1	1	0	1	0	0	0	2	1	1	0	3	34.7	0
225	1	480	45	1	1	2	0	0	0	0	2	1	0	0	1	30.1	0
226	1	805	27	3	0	0	1	1	0	1	2	1	1	0	1	17.8	1
227	0	739	26	3	1	1	1	0	0	0	2	1	1	0	1	30.9	0
228	1	183	40	1	0	2	0	0	0	1	0	2	0	1	2	27.5	0
229	1	273	50	2	1	2	0	0	0	0	2	1	0	1	1	42.1	0
230	0	55	45	3	1	2	0	1	0	1	0	1	0	0	0	25.4	0
231	1	431	30	0	2	2	0	0	0	1	2	1	0	0	0	46.1	0
232	1	247	30	1	1	0	0	0	0	0	2	1	0	0	1	48.7	0
233	1	353	25	2	2	0	0	0	0	0	2	1	0	0	2	46.7	0
234	1	58	43	1	0	2	0	1	0	1	0	1	1	1	2	17.3	1
235	1	420	26	1	1	0	1	0	0	0	2	1	0	0	2	44.3	0
236	1	128	30	2	1	0	0	0	0	0	2	1	0	0	0	37	0
237	1	237	55	2	0	2	0	0	0	0	0	1	0	0	2	35.9	0
238	1	209	60	2	0	1	0	0	0	1	2	1	1	1	0	39.9	0
239	0	606	54	0	0	0	0	0	0	0	0	1	1	1	2	18.2	1
240	1	427	33	3	1	0	0	1	0	1	2	1	0	0	3	44.5	0
241	1	519	25	1	2	0	1	0	0	0	2	1	0	0	3	39.3	0
242	1	895	20	2	1	0	0	0	0	1	1	0	1	0	1	48.7	0
243	1	421	28	1	0	0	0	1	0	0	2	1	1	1	3	48.3	0
244	1	297	35	3	2	2	1	0	0	0	2	1	1	1	3	44.5	0
245	1	424	74	1	0	1	0	0	0	0	2	0	0	0	2	35.2	0
246	1	508	45	1	0	0	0	0	0	0	2	1	0	0	3	42.5	0
247	1	438	38	0	2	1	0	1	0	0	2	1	1	1	1	48.4	0
248	1	205	30	3	0	0	0	0	0	0	2	2	0	0	2	48.1	0
249	0	361	42	1	2	0	0	0	0	2	0	1	0	1	1	48.2	0
250	0	440	32	0	2	3	0	0	0	2	0	2	0	0	2	48	0
251	1	56	35	3	3	3	0	1	0	2	0	2	0	1	3	45.1	0
252	1	693	45	3	0	3	0	0	0	2	1	0	1	1	3	48.2	0
253	1	975	38	2	3	0	1	0	0	1	1	0	1	0	0	29.7	0
254	0	103	47	1	2	3	0	1	0	2	0	2	0	1	3	44.6	0
255	1	671	72	1	0	0	0	1	0	2	1	2	1	1	1	17.5	1
256	1	737	35	1	1	3	0	0	0	2	1	0	1	1	3	45.8	0
257	1	450	30	1	0	3	0	0	0	2	1	0	0	0	3	47.8	0
258	0	495	35	1	3	0	1	1	0	1	1	1	1	0	1	19.2	0
259	1	675	30	2	2	3	0	0	0	2	0	2	1	1	2	20.2	0
260	1	316	30	1	1	1	0	0	0	0	2	1	0	0	1	48.2	0
261	1	981	27	1	3	0	0	0	0	0	2	1	1	0	1	48.1	0
262	0	985	55	1	0	0	0	0	0	0	2	1	0	0	2	37.5	0
263	0	550	42	1	3	0	0	0	0	0	2	1	1	0	1	47.5	0
264	1	87	50	2	0	2	1	0	0	0	2	1	0	1	3	31.5	0
265	1	494	28	1	2	0	0	1	0	0	2	1	0	0	1	48.1	0
266	0	162	48	1	3	0	1	1	0	0	2	1	0	0	0	26.1	0
267	0	186	40	1	2	0	1	0	0	0	2	1	0	0	1	29.6	0
268	1	312	36	1	0	0	0	1	0	0	2	1	0	0	2	19.1	0
269	0	965	45	0	1	1	0	0	0	1	1	0	1	1	3	16.4	1
270	0	239	66	1	0	3	1	0	0	2	0	2	1	1	2	17.1	0
271	0	548	62	2	0	0	0	1	0	0	2	1	1	0	2	48.2	0
272	0	522	36	3	1	2	1	1	0	0	2	2	0	1	3	17.9	1
273	1	282	55	1	1	1	0	0	0	1	2	1	1	0	1	40.3	0
274	1	487	57	1	0	0	1	1	0	0	2	1	0	0	1	36	1
275	1	791	20	0	0	0	1	0	0	0	2	0	0	1	1	12.6	1
276	0	75	50	2	0	2	0	1	0	0	2	1	0	1	1	12.2	1
277	1	275	62	2	0	2	0	1	0	0	2	0	0	1	2	42.1	0
278	1	103	35	3	1	0	1	0	0	0	2	1	1	0	3	30.6	0
279	0	689	30	2	1	2	1	0	0	1	1	1	0	1	2	48.6	0
280	0	548	70	1	0	2	1	0	0	0	2	1	0	0	0	12.5	1
281	1	220	45	2	0	3	1	0	0	0	2	1	0	0	3	17.1	1
282	0	318	18	0	1	1	1	0	0	0	0	0	0	0	1	25.7	0
283	1	625	55	3	0	0	1	0	0	0	2	1	0	0	3	30.7	0
284	1	374	38	2	3	0	1	0	0	0	2	1	0	0	1	48.3	0
285	0	721	33	3	0	0	1	0	0	0	2	1	1	0	0	46.6	0
286	1	811	35	2	1	0	1	0	0	0	1	1	1	0	0	32.2	0
287	1	213	40	2	0	1	0	1	0	0	2	1	0	1	1	12	1
288	1	667	37	2	3	0	1	0	0	1	1	1	1	1	0	42.9	0
289	0	229	29	0	1	2	1	0	0	0	0	1	0	0	1	17.8	1
290	1	128	30	3	1	0	1	0	0	0	2	1	0	0	1	36.9	0
291	0	519	25	2	2	0	1	0	0	0	2	1	0	0	3	39.3	0
292	1	350	30	2	0	3	0	0	0	2	1	0	0	1	3	47.8	1
293	0	550	42	2	3	0	1	0	0	0	2	1	1	0	0	47.5	0
